# Supplementary material for: Risk Assessment of Isoeugenol in Food Based on Benchmark Dose—Response Modeling
Source: Toxics. 2023 Dec 5;11(12):991. doi: 10.3390/toxics11120991 (PMC10747431; doi:10.3390/toxics11120991)
Supplement: Supplementary file 1 [file toxics-11-00991-s001.zip]

Archive with 1 entries (1 files):
- toxics-2721054-supplementary.xlsx
