# Supplementary material for: Risk Assessment of Isoeugenol in Food Based on Benchmark Dose—Response Modeling
Source: Toxics. 2023 Dec 5;11(12):991. doi: 10.3390/toxics11120991 (PMC10747431; doi:10.3390/toxics11120991)
Supplement: Supplementary file 1 [file toxics-11-00991-s001.zip › toxics-2721054-supplementary.xlsx]

## Sheet: Content
	Table of content
	Name of the excel worksheet:
	SumA	Hepatocellular adenoma		Overview of the investigated models
	A1	Hepatocellular adenoma		Data from the recommended unrestricted grade 2 Multistage model
	A2	Hepatocellular adenoma		Data from the recommended restricted grade 2 Multistage model
	SumB	Hepatocellular carcinoma		Overview of the investigated models
	B	Hepatocellular carcinoma		Data from the recommended unrestricted grade 2 Multistage model
	SumC	Hepatocellular adenoma and carcinoma combined		Overview of the investigated models
	SumD	Histiocytic sarcomas		Overview of the investigated models
	D	Histiocytic sarcomas		Data from the recommended restricted grade 3 Multistage model
	SumE	Thymoma		Overview of the investigated models
	E	Thymoma		Data from the recommended restricted grade 3 Multistage model
	SumF	Mammary gland carcinoma		Overview of the investigated models
	F	Mammary gland carcinoma		Data from the recommended restricted grade 3 Multistage model
	SumG	Atrophied olfactory epithelium of the nose		Overview of the investigated models
	G	Atrophied olfactory epithelium of the nose		Data from the recommended unrestricted Log-Probit model
	SumH	Body weight of the male rats		Overview of the investigated models (the calculation which only uses the intermediate and the high dose levels; 150, 300 and 600 mg/kg b.w./dose are shown)
	H	Body weight of the male rats		Data from the recommended unrestricted Power model

## Sheet: SumA
					BMDS 3.3.1
	DataSet Name1					Analysis Name
	[Add user notes here]										Color Key
	Dose	N	Incidence			Hepatocellular Adenoma					Recommended frequentist model
	[Custom]	[Custom]	[Custom]								Model averaging
	0	50	24
	75	50	35
	150	50	37
	300	50	33
																		Standard Excel tools can be used to expand or modify graphs
	Option set #1 (Hover for details)		Scroll right to see summary plot ->
	Model	Analysis Type	Restriction	RiskType	BMRF	BMD	BMDL	BMDU	P Value	AIC	Unnormalized Log Posterior Probability	Scaled Residual for Dose Group near BMD	Scaled Residual for Control Dose Group	BMDS Recommendation	BMDS Recommendation Notes
	Dichotomous Hill	frequentist	Restricted	Extra Risk	0.1	1.41421e-06	0	Infinity	0.382733	258.494	-	-1.21889e-07	-1.21889e-07	Unusable	BMD computation failed; lower limit includes zero_x000D_ BMDL not estimated_x000D_ BMD 3x lower than lowest non-zero dose_x000D_ BMD 10x lower than lowest non-zero dose
	Gamma	frequentist	Restricted	Extra Risk	0.1	69.2428	33.403	Infinity	0.0551695	261.564	-	1.19253	-1.31313	Questionable	_x000D_ Goodness of fit p-value < 0.1
	Log-Logistic	frequentist	Restricted	Extra Risk	0.1	42.6674	17.4268	554.783	0.0767781	260.837	-	1.181	-0.915094	Questionable	_x000D_ Goodness of fit p-value < 0.1_x000D_ BMDL 3x lower than lowest non-zero dose
	Log-Probit	frequentist	Restricted	Extra Risk	0.1	146.961	64.4142	Infinity	0.0230195	263.316	-	1.39756	-1.79982	Questionable	_x000D_ Goodness of fit p-value < 0.1
	Multistage Degree 3	frequentist	Restricted	Extra Risk	0.1	69.2428	33.4002	Infinity	0.0551695	261.564	-	1.19253	-1.31313	Questionable	_x000D_ Goodness of fit p-value < 0.1
	Multistage Degree 2	frequentist	Restricted	Extra Risk	0.1	69.2428	33.4004	Infinity	0.0551695	261.564	-	1.19253	-1.31313	Questionable	_x000D_ Goodness of fit p-value < 0.1
	Multistage Degree 1	frequentist	Restricted	Extra Risk	0.1	69.2428	33.4022	Infinity	0.0551695	261.564	-	1.19253	-1.31313	Questionable	_x000D_ Goodness of fit p-value < 0.1
	Weibull	frequentist	Restricted	Extra Risk	0.1	69.2428	33.403	Infinity	0.0551695	261.564	-	1.19253	-1.31313	Questionable	_x000D_ Goodness of fit p-value < 0.1
	Dichotomous Hill	frequentist	Unrestricted	Extra Risk	-	-	-	-	-	-	-	-	-	Unusable	BMD computation failed
	Gamma	frequentist	Unrestricted	Extra Risk	0.1	0.164367	0.031356	Infinity	0.413592	257.479	-	-0.223142	-0.223142	Questionable	_x000D_ BMD/BMDL ratio > 3_x000D_ BMD 3x lower than lowest non-zero dose_x000D_ BMDL 3x lower than lowest non-zero dose_x000D_ BMD 10x lower than lowest non-zero dose_x000D_ BMDL 10x lower than lowest non-zero dose
	Logistic	frequentist	Unrestricted	Extra Risk	0.1	84.081	44.1224	Infinity	0.0482459	261.841	-	1.1695	-1.46796	Questionable	_x000D_ Goodness of fit p-value < 0.1
	Log-Logistic	frequentist	Unrestricted	Extra Risk	-	-	-	-	-	-	-	-	-	Unusable	BMD computation failed
	Log-Probit	frequentist	Unrestricted	Extra Risk	-	-	-	-	-	-	-	-	-	Unusable	BMD computation failed
	Multistage Degree 3	frequentist	Unrestricted	Extra Risk	0.1	10.2578	4.39648	66.1669	NA	259.73	-	-9.51309e-08	-9.51309e-08	Questionable	_x000D_ BMD 3x lower than lowest non-zero dose_x000D_ BMDL 3x lower than lowest non-zero dose_x000D_ BMDL 10x lower than lowest non-zero dose_x000D_ d.f.=0, saturated model (Goodness of fit test cannot be calculated)
	Multistage Degree 2	frequentist	Unrestricted	Extra Risk	0.1	13.0517	7.9594	33.475	0.770344	257.816	-	-0.0526706	-0.0526706	Viable - Recommended	Lowest AIC_x000D_ _x000D_ BMD 3x lower than lowest non-zero dose_x000D_ BMDL 3x lower than lowest non-zero dose
	Multistage Degree 1	frequentist	Unrestricted	Extra Risk	0.1	69.2428	33.4003	Infinity	0.0551695	261.564	-	1.19253	-1.31313	Questionable	_x000D_ Goodness of fit p-value < 0.1
	Probit	frequentist	Unrestricted	Extra Risk	0.1	86.7103	46.1106	Infinity	0.0472629	261.884	-	1.16792	-1.4882	Questionable	_x000D_ Goodness of fit p-value < 0.1
	Quantal Linear	frequentist	Unrestricted	Extra Risk	0.1	69.2428	33.403	Infinity	0.0551695	261.564	-	1.19253	-1.31313	Questionable	_x000D_ Goodness of fit p-value < 0.1
	Weibull	frequentist	Unrestricted	Extra Risk	-	-	-	-	-	-	-	-	-	Unusable	BMD computation failed

## Sheet: A1
				Dichotomous Results
					BMDS 3.3.1
		Return to Summary	Hepatocellular adenoma			Scroll right to see BMD Cumulative Distribution Function (CDF) table →
						Scroll down to see Dose Response Plot ↓
	User Input					Model Results									CDF
		Info					Benchmark Dose									Percentiles	BMD
		Model	Multistage degree 2				BMD	13.0517								0	0
		Model Restriction	Unrestricted				BMDL	7.9594								0.01	0
		Dataset Name	Hepatocellular Adenoma				BMDU	33.475								0.02	0
		User notes	[Add user notes here]				AIC	257.816								0.03	7.52044
							P-value	0.770344								0.04	7.75712
		Dose-Response Model	P[dose] = g + (1-g)*[1-exp(-b1*dose^1-b2*dose^2 - ...)]				D.O.F.	1								0.05	7.9594
							Chi2	0.0852204								0.06	8.13926
		Model Options														0.07	8.30293
		Risk Type	Extra Risk				Model Parameters									0.08	8.45474
		BMR	0.1				# of Parameters	3								0.09	8.59732
		Confidence Level	0.95				Variable	Estimate	Std Error	Lower Conf	Upper Conf					0.1	8.73235
		Background	Estimated				g	0.483722	1.54085e+12	0.453522	0.513922					0.11	8.86134
							b1	0.00837714	0,914049147816633	-1.78313	1.79988					0.12	8.98563
		Model Data					b2	-2.33377e-05	0,899068930340721	-1.76217	1.76212					0.13	9.10531
		Dependent Variable	[Custom]													0.14	9.22035
		Independent Variable	[Custom]				Goodness of Fit									0.15	9.33419
		Total # of Observations	4				Dose	Estimated Probability	Expected	Observed	Size	Scaled Residual				0.16	9.44633
							0	0.483722	24.1861	24	50	-0.0526706				0.17	9.5554
							75	0.685924	34.2962	35	50	0.214437				0.18	9.66248
							150	0.751567	37.5784	37	50	-0.189286				0.19	9.76803
							300	0.658311	32.9156	33	50	0.025176				0.2	9.87226
																0.21	9.97521
							Analysis of Deviance									0.22	10.0774
							Model	Log Likelihood	# of Parameters	Deviance	Test d.f.	P Value				0.23	10.1789
							Full Model	-125.865	4	-	-	NA				0.24	10.2799
							Fitted Model	-125.908	3	0.0852432	1	0.770314				0.25	10.3804
							Reduced Model	-130.097	1	8.46444	3	0.0373278				0.26	10.4807
																0.27	10.5806
																0.28	10.6806
																0.29	10.7805
																0.3	10.8805
																0.31	10.9809
																0.32	11.0816
																0.33	11.1825
																0.34	11.2839
																0.35	11.386
																0.36	11.4889
																0.37	11.5925
																0.38	11.6967
																0.39	11.8019
																0.4	11.9085
																0.41	12.0162
																0.42	12.1248
																0.43	12.2343
																0.44	12.3453
																0.45	12.4575
																0.46	12.5729
																0.47	12.6925
																0.48	12.8126
																0.49	12.9316
																0.5	13.0517
																0.51	13.1736
																0.52	13.2986
																0.53	13.4301
																0.54	13.5654
																0.55	13.7015
																0.56	13.8396
																0.57	13.9802
																0.58	14.1242
																0.59	14.2733
																0.6	14.4266
																0.61	14.5834
																0.62	14.745
																0.63	14.9119
																0.64	15.0834
																0.65	15.26
																0.66	15.4438
																0.67	15.6342
																0.68	15.8306
																0.69	16.0339
																0.7	16.2454
																0.71	16.4677
																0.72	16.6992
																0.73	16.941
																0.74	17.1946
																0.75	17.4604
																0.76	17.7408
																0.77	18.037
																0.78	18.3505
																0.79	18.6837
																0.8	19.0404
																0.81	19.4204
																0.82	19.8302
																0.83	20.2717
																0.84	20.7514
																0.85	21.2766
																0.86	21.8528
																0.87	22.4933
																0.88	23.2102
																0.89	24.021
																0.9	24.9508
																0.91	26.0336
																0.92	27.3205
																0.93	28.8899
																0.94	30.8671
																0.95	33.475
																0.96	37.1532
																0.97	42.929
																0.98	-
																0.99	-

## Sheet: A2
				Dichotomous Results
					BMDS 3.3.1
		Return to Summary	Hepatocellular adenoma			Scroll right to see BMD Cumulative Distribution Function (CDF) table →
						Scroll down to see Dose Response Plot ↓
	User Input					Model Results									CDF
		Info					Benchmark Dose									Percentiles	BMD
		Model	Multistage degree 2				BMD	69.2428								0	0
		Model Restriction	Restricted				BMDL	33.4004								0.01	0
		Dataset Name	DataSet Name1				BMDU	Infinity								0.02	0
		User notes	[Add user notes here]				AIC	261.564								0.03	31.0197
							P-value	0.0551695								0.04	32.2926
		Dose-Response Model	P[dose] = g + (1-g)*[1-exp(-b1*dose^1-b2*dose^2 - ...)]				D.O.F.	2								0.05	33.4004
							Chi2	5.79469								0.06	34.4045
		Model Options					Slope Factor	0.00299398								0.07	35.3311
		Risk Type	Extra Risk													0.08	36.2028
		BMR	0.1				Model Parameters									0.09	37.033
		Confidence Level	0.95				# of Parameters	3								0.1	37.8255
		Background	Estimated				Variable	Estimate	Std Error	Lower Conf	Upper Conf					0.11	38.5987
							g	0.571888	1.3012e+12	0.546385	0.597391					0.12	39.3434
		Model Data					b1	0.00152161	0,28851588080462	-0.563959	0.567002					0.13	40.0739
		Dependent Variable	[Custom]				b2	Bounded	NA	NA	NA					0.14	40.791
		Independent Variable	[Custom]													0.15	41.4974
		Total # of Observations	4				Goodness of Fit									0.16	42.1935
							Dose	Estimated Probability	Expected	Observed	Size	Scaled Residual				0.17	42.8832
							0	0.571888	28.5944	24	50	-1.31313				0.18	43.5702
							75	0.61806	30.903	35	50	1.19253				0.19	44.2532
							150	0.659252	32.9626	37	50	1.20469				0.2	44.9326
							300	0.728788	36.4394	33	50	-1.09406				0.21	45.6122
																0.22	46.2937
							Analysis of Deviance									0.23	46.9765
							Model	Log Likelihood	# of Parameters	Deviance	Test d.f.	P Value				0.24	47.6579
							Full Model	-125.865	4	-	-	NA				0.25	48.3429
							Fitted Model	-128.782	2	5.83411	2	0.0540927				0.26	49.0363
							Reduced Model	-130.097	1	8.46444	3	0.0373278				0.27	49.7336
																0.28	50.4358
																0.29	51.1442
																0.3	51.8628
																0.31	52.587
																0.32	53.3183
																0.33	54.062
																0.34	54.8195
																0.35	55.5901
																0.36	56.3725
																0.37	57.1673
																0.38	57.9742
																0.39	58.7934
																0.4	59.6292
																0.41	60.4901
																0.42	61.3758
																0.43	62.2674
																0.44	63.1852
																0.45	64.1333
																0.46	65.1137
																0.47	66.13
																0.48	67.1951
																0.49	68.2443
																0.5	69.2428
																0.51	70.3318
																0.52	71.4931
																0.53	72.6885
																0.54	73.9169
																0.55	75.1983
																0.56	76.5191
																0.57	77.9017
																0.58	79.335
																0.59	80.8404
																0.6	82.3898
																0.61	84.02
																0.62	85.7367
																0.63	87.5373
																0.64	89.4216
																0.65	91.391
																0.66	93.4916
																0.67	95.7034
																0.68	98.0538
																0.69	100.55
																0.7	103.219
																0.71	106.064
																0.72	109.143
																0.73	112.431
																0.74	116.011
																0.75	119.861
																0.76	124.111
																0.77	128.737
																0.78	133.852
																0.79	139.582
																0.8	145.932
																0.81	153.14
																0.82	161.378
																0.83	170.822
																0.84	181.884
																0.85	195.098
																0.86	211.023
																0.87	230.803
																0.88	256.094
																0.89	289.68
																0.9	336.88
																0.91	408.186
																0.92	529.73
																0.93	-
																0.94	-
																0.95	-
																0.96	-
																0.97	-
																0.98	-
																0.99	-

## Sheet: SumB
					BMDS 3.3.1
	DataSet Name1					Analysis Name
	[Add user notes here]										Color Key
	Dose	N	Incidence			Hepatocellular Carcinoma					Recommended frequentist model
	[Custom]	[Custom]	[Custom]								Model averaging
	0	50	8
	75	50	18
	150	50	19
	300	50	18
																		Standard Excel tools can be used to expand or modify graphs
	Option set #1 (Hover for details)		Scroll right to see summary plot ->
	Model	Analysis Type	Restriction	RiskType	BMRF	BMD	BMDL	BMDU	P Value	AIC	Unnormalized Log Posterior Probability	Scaled Residual for Dose Group near BMD	Scaled Residual for Control Dose Group	BMDS Recommendation	BMDS Recommendation Notes
	Dichotomous Hill	frequentist	Restricted	Extra Risk	0.1	54.7741	0	79.6995	NA	249.1	-	-4.4786e-05	-1.45353e-06	Unusable	BMD computation failed; lower limit includes zero_x000D_ BMDL not estimated_x000D_ d.f.=0, saturated model (Goodness of fit test cannot be calculated)
	Gamma	frequentist	Restricted	Extra Risk	0.1	108.064	57.8427	626.132	0.125943	249.222	-	1.26268	-1.10375	Viable - Alternate
	Log-Logistic	frequentist	Restricted	Extra Risk	0.1	87.6967	43.2904	466.955	0.153474	248.795	-	1.24999	-0.903013	Viable - Alternate
	Log-Probit	frequentist	Restricted	Extra Risk	0.1	206.454	110.987	Infinity	0.0435416	251.56	-	1.0621	-1.76049	Questionable	_x000D_ Goodness of fit p-value < 0.1
	Multistage Degree 3	frequentist	Restricted	Extra Risk	0.1	108.064	57.8427	626.104	0.125943	249.222	-	1.26268	-1.10375	Viable - Alternate
	Multistage Degree 2	frequentist	Restricted	Extra Risk	0.1	108.064	57.8427	626.031	0.125943	249.222	-	1.26268	-1.10375	Viable - Alternate
	Multistage Degree 1	frequentist	Restricted	Extra Risk	0.1	108.064	57.8427	626.156	0.125943	249.222	-	1.26268	-1.10375	Viable - Alternate
	Weibull	frequentist	Restricted	Extra Risk	0.1	108.064	57.8427	626.132	0.125943	249.222	-	1.26268	-1.10375	Viable - Alternate
	Dichotomous Hill	frequentist	Unrestricted	Extra Risk	-	-	-	-	-	-	-	-	-	Unusable	BMD computation failed
	Gamma	frequentist	Unrestricted	Extra Risk	0.1	1.96388	0.344183	101.311	0.816212	245.464	-	-0.087526	-0.087526	Questionable	_x000D_ BMD/BMDL ratio > 3_x000D_ BMD 3x lower than lowest non-zero dose_x000D_ BMDL 3x lower than lowest non-zero dose_x000D_ BMD 10x lower than lowest non-zero dose_x000D_ BMDL 10x lower than lowest non-zero dose
	Logistic	frequentist	Unrestricted	Extra Risk	0.1	149.781	92.542	Infinity	0.0937755	249.908	-	0.875079	-1.42244	Questionable	_x000D_ Goodness of fit p-value < 0.1
	Log-Logistic	frequentist	Unrestricted	Extra Risk	-	-	-	-	-	-	-	-	-	Unusable	BMD computation failed
	Log-Probit	frequentist	Unrestricted	Extra Risk	-	-	-	-	-	-	-	-	-	Unusable	BMD computation failed
	Multistage Degree 3	frequentist	Unrestricted	Extra Risk	0.1	20.1153	8.30283	91.194	NA	249.057	-	3.75931e-08	3.75931e-08	Questionable	_x000D_ BMD 3x lower than lowest non-zero dose_x000D_ BMDL 3x lower than lowest non-zero dose_x000D_ d.f.=0, saturated model (Goodness of fit test cannot be calculated)
	Multistage Degree 2	frequentist	Unrestricted	Extra Risk	0.1	31.2075	18.1251	98.3924	0.564988	247.387	-	-0.100253	-0.100253	Viable - Recommended	Lowest BMDL_x000D_ _x000D_ BMDL 3x lower than lowest non-zero dose
	Multistage Degree 1	frequentist	Unrestricted	Extra Risk	0.1	108.064	57.8427	626.14	0.125943	249.222	-	1.26268	-1.10375	Viable - Alternate
	Probit	frequentist	Unrestricted	Extra Risk	0.1	145.577	89.1138	Infinity	0.096234	249.846	-	0.866413	-1.39386	Questionable	_x000D_ Goodness of fit p-value < 0.1
	Quantal Linear	frequentist	Unrestricted	Extra Risk	0.1	108.064	57.8427	626.132	0.125943	249.222	-	1.26268	-1.10375	Viable - Alternate
	Weibull	frequentist	Unrestricted	Extra Risk	-	-	-	-	-	-	-	-	-	Unusable	BMD computation failed

## Sheet: B
				Dichotomous Results
					BMDS 3.3.1
		Return to Summary	Hepatocellular carcinoma			Scroll right to see BMD Cumulative Distribution Function (CDF) table →
						Scroll down to see Dose Response Plot ↓
	User Input					Model Results									CDF
		Info					Benchmark Dose									Percentiles	BMD
		Model	Multistage degree 2				BMD	31.2075								0	0
		Model Restriction	Unrestricted				BMDL	18.1251								0.01	0
		Dataset Name	DataSet Name1				BMDU	98.3924								0.02	0
		User notes	[Add user notes here]				AIC	247.387								0.03	17.0493
							P-value	0.564988								0.04	17.6252
		Dose-Response Model	P[dose] = g + (1-g)*[1-exp(-b1*dose^1-b2*dose^2 - ...)]				D.O.F.	1								0.05	18.1251
							Chi2	0.331141								0.06	18.5682
		Model Options														0.07	18.9726
		Risk Type	Extra Risk				Model Parameters									0.08	19.3487
		BMR	0.1				# of Parameters	3								0.09	19.7024
		Confidence Level	0.95				Variable	Estimate	Std Error	Lower Conf	Upper Conf					0.1	20.0381
		Background	Estimated				g	0.165266	2.34734e+12	0.119259	0.211273					0.11	20.3598
							b1	0.00366758	0,435545211527709	-0.849985	0.857321					0.12	20.6696
		Model Data					b2	-9.33913e-06	0,435049339607571	-0.85269	0.852672					0.13	20.9697
		Dependent Variable	[Custom]													0.14	21.2617
		Independent Variable	[Custom]				Goodness of Fit									0.15	21.5464
		Total # of Observations	4				Dose	Estimated Probability	Expected	Observed	Size	Scaled Residual				0.16	21.826
							0	0.165266	8.2633	8	50	-0.100253				0.17	22.1012
							75	0.331807	16.5903	18	50	0.423388				0.18	22.3719
							150	0.405865	20.2932	19	50	-0.37244				0.19	22.639
							300	0.356217	17.8108	18	50	0.0558656				0.2	22.9032
																0.21	23.1652
							Analysis of Deviance									0.22	23.4253
							Model	Log Likelihood	# of Parameters	Deviance	Test d.f.	P Value				0.23	23.6841
							Full Model	-120.529	4	-	-	NA				0.24	23.9418
							Fitted Model	-120.693	3	0.329831	1	0.565758				0.25	24.1991
							Reduced Model	-124.609	1	8.16016	3	0.0428151				0.26	24.456
																0.27	24.7123
																0.28	24.9687
																0.29	25.2265
																0.3	25.4851
																0.31	25.7438
																0.32	26.0037
																0.33	26.267
																0.34	26.5322
																0.35	26.7979
																0.36	27.0654
																0.37	27.3354
																0.38	27.6084
																0.39	27.8855
																0.4	28.1661
																0.41	28.4487
																0.42	28.7349
																0.43	29.0275
																0.44	29.3251
																0.45	29.6244
																0.46	29.9288
																0.47	30.2458
																0.48	30.5685
																0.49	30.8865
																0.5	31.2075
																0.51	31.5367
																0.52	31.8766
																0.53	32.2326
																0.54	32.5945
																0.55	32.9596
																0.56	33.3361
																0.57	33.7239
																0.58	34.1234
																0.59	34.5334
																0.6	34.9522
																0.61	35.3879
																0.62	35.8397
																0.63	36.2999
																0.64	36.7786
																0.65	37.2781
																0.66	37.7946
																0.67	38.3309
																0.68	38.8888
																0.69	39.4705
																0.7	40.0762
																0.71	40.7106
																0.72	41.3783
																0.73	42.0818
																0.74	42.8201
																0.75	43.5988
																0.76	44.4235
																0.77	45.3014
																0.78	46.2372
																0.79	47.2357
																0.8	48.3117
																0.81	49.4699
																0.82	50.7244
																0.83	52.091
																0.84	53.5887
																0.85	55.2394
																0.86	57.0771
																0.87	59.1393
																0.88	61.4768
																0.89	64.162
																0.9	67.2904
																0.91	71
																0.92	75.5013
																0.93	81.1249
																0.94	88.4202
																0.95	98.3924
																0.96	113.145
																0.97	138.118
																0.98	-
																0.99	-

## Sheet: SumC
					BMDS 3.3.1
	DataSet Name1					Analysis Name
	[Add user notes here]										Color Key
	Dose	N	Incidence			Hepatocellular Adenoma und Carcinoma combined					Recommended frequentist model
	[Custom]	[Custom]	[Custom]								Model averaging
	0	50	28
	75	50	43
	150	50	43
	300	50	43
																		Standard Excel tools can be used to expand or modify graphs
	Option set #1 (Hover for details)		Scroll right to see summary plot ->
	Model	Analysis Type	Restriction	RiskType	BMRF	BMD	BMDL	BMDU	P Value	AIC	Unnormalized Log Posterior Probability	Scaled Residual for Dose Group near BMD	Scaled Residual for Control Dose Group	BMDS Recommendation	BMDS Recommendation Notes
	Dichotomous Hill	frequentist	Restricted	Extra Risk	0.1	7.8778e-07	0	Infinity	NA	198.082	-	-4.70012e-08	-4.70012e-08	Unusable	BMD computation failed; lower limit includes zero_x000D_ BMDL not estimated_x000D_ BMD 3x lower than lowest non-zero dose_x000D_ BMD 10x lower than lowest non-zero dose_x000D_ d.f.=0, saturated model (Goodness of fit test cannot be calculated)
	Gamma	frequentist	Restricted	Extra Risk	0.1	22.4354	14.348	54.4817	0.0301286	201.237	-	-1.25167	-1.25167	Questionable	_x000D_ Goodness of fit p-value < 0.1_x000D_ BMD 3x lower than lowest non-zero dose_x000D_ BMDL 3x lower than lowest non-zero dose
	Log-Logistic	frequentist	Restricted	Extra Risk	0.1	8.56243	4.41326	25.0729	0.17019	197.509	-	-0.295167	-0.295167	Questionable	_x000D_ BMD 3x lower than lowest non-zero dose_x000D_ BMDL 3x lower than lowest non-zero dose_x000D_ BMDL 10x lower than lowest non-zero dose
	Log-Probit	frequentist	Restricted	Extra Risk	0.1	35.6559	21.9339	74.1992	0.0156117	202.235	-	-1.05679	-1.05679	Questionable	_x000D_ Goodness of fit p-value < 0.1_x000D_ BMDL 3x lower than lowest non-zero dose
	Multistage Degree 3	frequentist	Restricted	Extra Risk	0.1	22.4354	14.348	49.3395	0.0301286	201.237	-	-1.25167	-1.25167	Questionable	_x000D_ Goodness of fit p-value < 0.1_x000D_ BMD 3x lower than lowest non-zero dose_x000D_ BMDL 3x lower than lowest non-zero dose
	Multistage Degree 2	frequentist	Restricted	Extra Risk	0.1	22.4354	14.348	49.3395	0.0301286	201.237	-	-1.25167	-1.25167	Questionable	_x000D_ Goodness of fit p-value < 0.1_x000D_ BMD 3x lower than lowest non-zero dose_x000D_ BMDL 3x lower than lowest non-zero dose
	Multistage Degree 1	frequentist	Restricted	Extra Risk	0.1	22.4354	14.348	46.3358	0.0301286	201.237	-	-1.25167	-1.25167	Questionable	_x000D_ Goodness of fit p-value < 0.1_x000D_ BMD 3x lower than lowest non-zero dose_x000D_ BMDL 3x lower than lowest non-zero dose
	Weibull	frequentist	Restricted	Extra Risk	0.1	22.4354	14.348	53.0183	0.0301286	201.237	-	-1.25167	-1.25167	Questionable	_x000D_ Goodness of fit p-value < 0.1_x000D_ BMD 3x lower than lowest non-zero dose_x000D_ BMDL 3x lower than lowest non-zero dose
	Dichotomous Hill	frequentist	Unrestricted	Extra Risk	-	-	-	-	-	-	-	-	-	Unusable	BMD computation failed
	Gamma	frequentist	Unrestricted	Extra Risk	0.1	0.0118876	0.00476964	Infinity	0.57693	195.192	-	-0.223027	-0.223027	Questionable	_x000D_ BMD 3x lower than lowest non-zero dose_x000D_ BMDL 3x lower than lowest non-zero dose_x000D_ BMD 10x lower than lowest non-zero dose_x000D_ BMDL 10x lower than lowest non-zero dose
	Logistic	frequentist	Unrestricted	Extra Risk	0.1	28.6107	19.4539	56.586	0.0194991	202.145	-	-1.57439	-1.57439	Questionable	_x000D_ Goodness of fit p-value < 0.1_x000D_ BMDL 3x lower than lowest non-zero dose
	Log-Logistic	frequentist	Unrestricted	Extra Risk	-	-	-	-	-	-	-	-	-	Unusable	BMD computation failed
	Log-Probit	frequentist	Unrestricted	Extra Risk	-	-	-	-	-	-	-	-	-	Unusable	BMD computation failed
	Multistage Degree 3	frequentist	Unrestricted	Extra Risk	0.1	4.05177	3.15854	16.5832	NA	198.082	-	1.22177e-08	1.22177e-08	Questionable	_x000D_ BMD 3x lower than lowest non-zero dose_x000D_ BMDL 3x lower than lowest non-zero dose_x000D_ BMD 10x lower than lowest non-zero dose_x000D_ BMDL 10x lower than lowest non-zero dose_x000D_ d.f.=0, saturated model (Goodness of fit test cannot be calculated)
	Multistage Degree 2	frequentist	Unrestricted	Extra Risk	0.1	7.36584	4.79129	14.4158	0.325969	197.043	-	-0.137632	-0.137632	Questionable	_x000D_ BMD 3x lower than lowest non-zero dose_x000D_ BMDL 3x lower than lowest non-zero dose_x000D_ BMD 10x lower than lowest non-zero dose_x000D_ BMDL 10x lower than lowest non-zero dose
	Multistage Degree 1	frequentist	Unrestricted	Extra Risk	0.1	22.4354	14.348	46.3371	0.0301286	201.237	-	-1.25167	-1.25167	Questionable	_x000D_ Goodness of fit p-value < 0.1_x000D_ BMD 3x lower than lowest non-zero dose_x000D_ BMDL 3x lower than lowest non-zero dose
	Probit	frequentist	Unrestricted	Extra Risk	0.1	32.0289	22.4387	62.5566	0.0157646	202.607	-	-1.7097	-1.7097	Questionable	_x000D_ Goodness of fit p-value < 0.1_x000D_ BMDL 3x lower than lowest non-zero dose
	Quantal Linear	frequentist	Unrestricted	Extra Risk	0.1	22.4354	14.348	46.336	0.0301286	201.237	-	-1.25167	-1.25167	Questionable	_x000D_ Goodness of fit p-value < 0.1_x000D_ BMD 3x lower than lowest non-zero dose_x000D_ BMDL 3x lower than lowest non-zero dose
	Weibull	frequentist	Unrestricted	Extra Risk	-	-	-	-	-	-	-	-	-	Unusable	BMD computation failed

## Sheet: SumD
					BMDS 3.3.2
	DataSet Name1					Analysis Name
	[Add user notes here]										Color Key
	Dose	N	Incidence			Histiocytic sarcomas, Female mice 2 years					Recommended frequentist model
	[Custom]	[Custom]	[Custom]								Model averaging
	0	49	0
	75	50	1
	150	50	1
	300	50	4
																		Standard Excel tools can be used to expand or modify graphs
	Option set #1 (Hover for details)		Scroll right to see summary plot ->
	Model	Analysis Type	Restriction	RiskType	BMRF	BMD	BMDL	BMDU	P Value	AIC	Unnormalized Log Posterior Probability	Scaled Residual for Dose Group near BMD	Scaled Residual for Control Dose Group	BMDS Recommendation	BMDS Recommendation Notes
	Dichotomous Hill	frequentist	Restricted	Extra Risk	0.1	391.001	234.113	Infinity	0.814152	51.9159	-	0.166956	-0.000863869	Viable - Alternate	_x000D_ BMD higher than maximum dose
	Gamma	frequentist	Restricted	Extra Risk	0.1	390.609	234.405	Infinity	0.815977	51.9127	-	0.169593	-0.000863869	Viable - Alternate	_x000D_ BMD higher than maximum dose
	Log-Logistic	frequentist	Restricted	Extra Risk	0.1	391.001	234.113	Infinity	0.814152	51.9159	-	0.166956	-0.000863869	Viable - Alternate	_x000D_ BMD higher than maximum dose
	Log-Probit	frequentist	Restricted	Extra Risk	0.1	351.836	231.422	677.728	0.611501	52.663	-	-0.0335751	-0.588622	Viable - Alternate	_x000D_ BMD higher than maximum dose
	Multistage Degree 3	frequentist	Restricted	Extra Risk	0.1	348.204	238.962	Infinity	0.956179	49.8002	-	0.0641694	-0.000863869	Viable - Recommended	Lowest AIC_x000D_ _x000D_ BMD higher than maximum dose
	Multistage Degree 2	frequentist	Restricted	Extra Risk	0.1	368.41	238.072	Infinity	0.947582	49.8569	-	0.118695	-0.000863869	Viable - Alternate	_x000D_ BMD higher than maximum dose
	Multistage Degree 1	frequentist	Restricted	Extra Risk	0.1	448.307	245	Infinity	0.929503	49.9854	-	0.334706	-0.000863869	Viable - Alternate	_x000D_ BMD higher than maximum dose
	Weibull	frequentist	Restricted	Extra Risk	0.1	387.3	235.13	Infinity	0.817028	51.908	-	0.161286	-0.000863869	Viable - Alternate	_x000D_ BMD higher than maximum dose
	Dichotomous Hill	frequentist	Unrestricted	Extra Risk	0.1	391.001	234.113	Infinity	0.814152	51.9159	-	0.166956	-0.000863869	Viable - Alternate	_x000D_ BMD higher than maximum dose
	Gamma	frequentist	Unrestricted	Extra Risk	0.1	390.609	234.405	Infinity	0.815977	51.9127	-	0.169593	-0.000863869	Viable - Alternate	_x000D_ BMD higher than maximum dose
	Logistic	frequentist	Unrestricted	Extra Risk	0.1	331.216	260.689	729.59	0.726906	52.3367	-	-0.0308833	-0.529761	Viable - Alternate	_x000D_ BMD higher than maximum dose
	Log-Logistic	frequentist	Unrestricted	Extra Risk	0.1	391.001	234.113	Infinity	0.814152	51.9159	-	0.166956	-0.000908618	Viable - Alternate	_x000D_ BMD higher than maximum dose
	Log-Probit	frequentist	Unrestricted	Extra Risk	0.1	417.857	230.574	Infinity	0.791946	51.9818	-	0.209423	-0.000863869	Viable - Alternate	_x000D_ BMD higher than maximum dose
	Multistage Degree 3	frequentist	Unrestricted	Extra Risk	0.1	317.818	198.409	Infinity	0.999151	53.4848	-	2.03072e-08	-0.00106462	Viable - Alternate	_x000D_ BMD higher than maximum dose
	Multistage Degree 2	frequentist	Unrestricted	Extra Risk	0.1	368.41	238.083	Infinity	0.833616	51.8569	-	0.118695	-0.000863869	Viable - Alternate	_x000D_ BMD higher than maximum dose
	Multistage Degree 1	frequentist	Unrestricted	Extra Risk	0.1	448.307	245	Infinity	0.929503	49.9854	-	0.334706	-0.000863869	Viable - Alternate	_x000D_ BMD higher than maximum dose
	Probit	frequentist	Unrestricted	Extra Risk	0.1	335.745	254.217	Infinity	0.730554	52.2824	-	-0.026273	-0.489947	Viable - Alternate	_x000D_ BMD higher than maximum dose
	Quantal Linear	frequentist	Unrestricted	Extra Risk	0.1	448.307	245.013	Infinity	0.929503	49.9854	-	0.334706	-0.000863869	Viable - Alternate	_x000D_ BMD higher than maximum dose
	Weibull	frequentist	Unrestricted	Extra Risk	0.1	387.3	235.13	Infinity	0.817028	51.908	-	0.161286	-0.000863869	Viable - Alternate	_x000D_ BMD higher than maximum dose

## Sheet: D
				Dichotomous Results
					BMDS 3.3.2
		Return to Summary	Histiocytic sarcomas			Scroll right to see BMD Cumulative Distribution Function (CDF) table →
						Scroll down to see Dose Response Plot ↓
	User Input					Model Results									CDF
		Info					Benchmark Dose									Percentiles	BMD
		Model	Multistage degree 3				BMD	348.204								0	0
		Model Restriction	Restricted				BMDL	238.962								0.01	0
		Dataset Name	DataSet Name1				BMDU	Infinity								0.02	0
		User notes	[Add user notes here]				AIC	49.8002								0.03	226.799
							P-value	0.956179								0.04	233.54
		Dose-Response Model	P[dose] = g + (1-g)*[1-exp(-b1*dose^1-b2*dose^2 - ...)]				D.O.F.	3								0.05	238.962
							Chi2	0.320234								0.06	243.635
		Model Options					Slope Factor	0.000418477								0.07	247.785
		Risk Type	Extra Risk													0.08	251.594
		BMR	0.1				Model Parameters									0.09	255.163
		Confidence Level	0.95				# of Parameters	4								0.1	258.506
		Background	Estimated				Variable	Estimate	Std Error	Lower Conf	Upper Conf					0.11	261.648
							g	Bounded	NA	NA	NA					0.12	264.874
		Model Data					b1	0.000172872	4.66633e+12	-0.0912856	0.0916314					0.13	267.97
		Dependent Variable	[Custom]				b2	Bounded	NA	NA	NA					0.14	270.576
		Independent Variable	[Custom]				b3	Bounded	NA	NA	NA					0.15	272.914
		Total # of Observations	4													0.16	275.131
							Goodness of Fit									0.17	277.194
							Dose	Estimated Probability	Expected	Observed	Size	Scaled Residual				0.18	279.228
							0	1.523e-08	7.46269e-07	0	49	-0.000863869				0.19	281.244
							75	0.0133271	0.666357	1	50	0.411473				0.2	283.226
							150	0.0291093	1.45547	1	50	-0.383152				0.21	285.187
							300	0.0775725	3.87862	4	50	0.0641694				0.22	287.119
																0.23	289.033
							Analysis of Deviance									0.24	290.944
							Model	Log Likelihood	# of Parameters	Deviance	Test d.f.	P Value				0.25	292.848
							Full Model	-23.7424	4	-	-	NA				0.26	294.748
							Fitted Model	-23.9001	1	0.315456	3	0.957096				0.27	296.65
							Reduced Model	-26.9179	1	6.35103	3	0.0957262				0.28	298.552
																0.29	300.456
																0.3	302.375
																0.31	304.306
																0.32	306.25
																0.33	308.215
																0.34	310.2
																0.35	312.204
																0.36	314.239
																0.37	316.313
																0.38	318.42
																0.39	320.565
																0.4	322.745
																0.41	324.959
																0.42	327.234
																0.43	329.59
																0.44	332.014
																0.45	334.498
																0.46	337.013
																0.47	339.599
																0.48	342.332
																0.49	345.206
																0.5	348.204
																0.51	351.454
																0.52	354.642
																0.53	356.892
																0.54	358.378
																0.55	360.669
																0.56	365.684
																0.57	371.365
																0.58	374.881
																0.59	380.127
																0.6	385.91
																0.61	391.17
																0.62	405.664
																0.63	416.093
																0.64	426.578
																0.65	438.1
																0.66	450.523
																0.67	467.106
																0.68	483.609
																0.69	496.917
																0.7	508.136
																0.71	518.716
																0.72	528.904
																0.73	538.894
																0.74	548.855
																0.75	558.913
																0.76	569.01
																0.77	579.271
																0.78	589.862
																0.79	600.76
																0.8	611.898
																0.81	623.471
																0.82	636.069
																0.83	650.117
																0.84	665.66
																0.85	682.962
																0.86	702.322
																0.87	724.187
																0.88	-
																0.89	-
																0.9	-
																0.91	-
																0.92	-
																0.93	-
																0.94	-
																0.95	-
																0.96	-
																0.97	-
																0.98	-
																0.99	-

## Sheet: SumE
					BMDS 3.3.2
	DataSet Name1					Analysis Name
	[Add user notes here]										Color Key
	Dose	N	Incidence			Thymoma, Male rat 2 years					Recommended frequentist model
	[Custom]	[Custom]	[Custom]								Model averaging
	0	47	0
	75	43	0
	150	49	0
	300	48	2
																		Standard Excel tools can be used to expand or modify graphs
	Option set #1 (Hover for details)		Scroll right to see summary plot ->
	Model	Analysis Type	Restriction	RiskType	BMRF	BMD	BMDL	BMDU	P Value	AIC	Unnormalized Log Posterior Probability	Scaled Residual for Dose Group near BMD	Scaled Residual for Control Dose Group	BMDS Recommendation	BMDS Recommendation Notes
	Dichotomous Hill	frequentist	Restricted	Extra Risk	0.1	316.076	297.506	Infinity	0.999995	20.6277	-	1.40331e-05	-0.000846055	Viable - Alternate	_x000D_ BMD higher than maximum dose
	Gamma	frequentist	Restricted	Extra Risk	0.1	338.58	297.271	Infinity	0.999986	18.6305	-	0.00157921	-0.000846055	Viable - Alternate	_x000D_ BMD higher than maximum dose
	Log-Logistic	frequentist	Restricted	Extra Risk	0.1	316.053	297.503	Infinity	1	18.6277	-	5.87943e-06	-0.000846055	Viable - Alternate	_x000D_ BMD higher than maximum dose
	Log-Probit	frequentist	Restricted	Extra Risk	0.1	309.11	296.767	Infinity	0.999999	20.6277	-	-1.5056e-08	-0.000846055	Viable - Alternate	_x000D_ BMD higher than maximum dose
	Multistage Degree 3	frequentist	Restricted	Extra Risk	0.1	424.528	306.686	Infinity	0.990468	17.168	-	0.190941	-0.000846055	Viable - Recommended	Lowest AIC_x000D_ _x000D_ BMD higher than maximum dose_x000D_ BMDL higher than maximum dose
	Multistage Degree 2	frequentist	Restricted	Extra Risk	0.1	541.88	332.724	Infinity	0.958906	17.7317	-	0.390598	-0.000846055	Viable - Alternate	_x000D_ BMD higher than maximum dose_x000D_ BMDL higher than maximum dose
	Multistage Degree 1	frequentist	Restricted	Extra Risk	0.1	1299.82	489.803	Infinity	0.68254	20.8664	-	0.798255	-0.000846055	Viable - Alternate	_x000D_ BMD higher than maximum dose_x000D_ BMDL higher than maximum dose
	Weibull	frequentist	Restricted	Extra Risk	0.1	315.495	298.909	Infinity	1	18.6277	-	5.60207e-06	-0.000846055	Viable - Alternate	_x000D_ BMD higher than maximum dose
	Dichotomous Hill	frequentist	Unrestricted	Extra Risk	0.1	316.058	297.524	Infinity	0.999995	20.6277	-	5.86903e-06	-0.000846055	Viable - Alternate	_x000D_ BMD higher than maximum dose
	Gamma	frequentist	Unrestricted	Extra Risk	0.1	338.58	297.271	Infinity	0.999986	18.6305	-	0.00157924	-0.000846986	Viable - Alternate	_x000D_ BMD higher than maximum dose
	Logistic	frequentist	Unrestricted	Extra Risk	0.1	318.944	298.253	639.667	0.999988	18.6303	-	0.000460236	-0.000846055	Viable - Alternate	_x000D_ BMD higher than maximum dose
	Log-Logistic	frequentist	Unrestricted	Extra Risk	0.1	316.053	297.503	3146.75	1	18.6277	-	5.85825e-06	-0.000846055	Viable - Alternate	_x000D_ BMD higher than maximum dose
	Log-Probit	frequentist	Unrestricted	Extra Risk	0.1	307.951	296.192	Infinity	0.999999	20.6277	-	-1.53947e-08	-0.000846055	Viable - Alternate	_x000D_ BMD higher than maximum dose
	Multistage Degree 3	frequentist	Unrestricted	Extra Risk	0.1	351.272	294.072	Infinity	0.999305	22.6277	-	8.29667e-09	-0.000870858	Viable - Alternate	_x000D_ BMD higher than maximum dose
	Multistage Degree 2	frequentist	Unrestricted	Extra Risk	0.1	378.284	293.723	Infinity	1	20.6277	-	1.50304e-08	-0.000928342	Viable - Alternate	_x000D_ BMD higher than maximum dose
	Multistage Degree 1	frequentist	Unrestricted	Extra Risk	0.1	1299.82	489.803	Infinity	0.68254	20.8664	-	0.798255	-0.000880089	Viable - Alternate	_x000D_ BMD higher than maximum dose_x000D_ BMDL higher than maximum dose
	Probit	frequentist	Unrestricted	Extra Risk	0.1	316.753	297.842	714.855	1	20.6277	-	-1.92246e-08	-5.34982e-11	Viable - Alternate	_x000D_ BMD higher than maximum dose
	Quantal Linear	frequentist	Unrestricted	Extra Risk	0.1	1299.82	490.201	11745.1	0.68254	20.8664	-	0.798255	-0.000846055	Viable - Alternate	_x000D_ BMD higher than maximum dose_x000D_ BMDL higher than maximum dose
	Weibull	frequentist	Unrestricted	Extra Risk	0.1	315.495	298.909	Infinity	1	18.6277	-	5.62328e-06	-0.000846055	Viable - Alternate	_x000D_ BMD higher than maximum dose

[truncated: 7 more sheets: E, SumF, F, SumG, G, SumH, H]
